# Supplementary material for: Transcription Start Site Associated RNAs (TSSaRNAs) Are Ubiquitous in All Domains of Life
Source: PLoS One. 2014 Sep 19;9(9):e107680. doi: 10.1371/journal.pone.0107680 (PMC4169567; doi:10.1371/journal.pone.0107680)
Supplement: Table S1 — TSSaRNAs identified in Halobacterium salinarum transcriptome. (XLS) [file pone.0107680.s012.xls]

## Sheet: Table-S1.txt
Chromosome	Start	End	Strand	Name	Annotation	Is primary?
chr	1416	1517	forward	TSSaRNA-VNG0002G	size=102; distance=-34	FALSE
chr	9972	9990	forward	TSSaRNA-VNG0011C	size=19; distance=-8	FALSE
chr	15310	15338	forward	TSSaRNA-VNG0019H	size=29; distance=0	TRUE
chr	18901	18921	forward	TSSaRNA-VNG0023H	size=21; distance=6	FALSE
chr	29079	29100	forward	TSSaRNA-VNG0032H	size=22; distance=33	TRUE
chr	31838	31873	forward	TSSaRNA-VNG0037H	size=36; distance=0	TRUE
chr	38006	38038	forward	TSSaRNA-VNG0045C	size=33; distance=-11	FALSE
chr	48737	48769	forward	TSSaRNA-VNG0053H	size=33; distance=-30	FALSE
chr	63881	63947	forward	TSSaRNA-VNG0065G	size=67; distance=0	FALSE
chr	81452	81469	forward	TSSaRNA-VNG0095G	size=18; distance=0	TRUE
chr	82540	82560	forward	TSSaRNA-VNG0097G	size=21; distance=0	FALSE
chr	87668	87733	forward	TSSaRNA-VNG0106G	size=66; distance=0	TRUE
chr	90666	90759	forward	TSSaRNA-VNG0108G	size=94; distance=27	FALSE
chr	104071	104090	forward	TSSaRNA-VNG0123G	size=20; distance=-2	FALSE
chr	108665	108682	forward	TSSaRNA-VNG0129G	size=18; distance=-29	FALSE
chr	112247	112335	forward	TSSaRNA-VNG0134G	size=89; distance=0	FALSE
chr	119505	119608	forward	TSSaRNA-VNG0146H	size=104; distance=-13	FALSE
chr	135353	135371	forward	TSSaRNA-VNG0160a	size=19; distance=-1	FALSE
chr	156613	156636	forward	TSSaRNA-VNG0181G	size=24; distance=0	FALSE
chr	157481	157501	forward	TSSaRNA-VNG0183G	size=21; distance=0	FALSE
chr	159342	159405	forward	TSSaRNA-VNG0186G	size=64; distance=0	FALSE
chr	164150	164168	forward	TSSaRNA-VNG0190C	size=19; distance=-1	TRUE
chr	175863	175879	forward	TSSaRNA-VNG0209H	size=17; distance=-50	FALSE
chr	177587	177610	forward	TSSaRNA-VNG0212H	size=24; distance=0	FALSE
chr	209438	209456	forward	TSSaRNA-VNG0255C	size=19; distance=-1	FALSE
chr	211099	211137	forward	TSSaRNA-VNG0259G	size=39; distance=-2	FALSE
chr	227135	227167	forward	TSSaRNA-VNG0284C	size=33; distance=0	FALSE
chr	229051	229177	forward	TSSaRNA-VNG0285C	size=127; distance=-1	TRUE
chr	244638	244659	forward	TSSaRNA-VNG0310C	size=22; distance=-1	TRUE
chr	264250	264276	forward	TSSaRNA-VNG0335G	size=27; distance=-3	FALSE
chr	275462	275588	forward	TSSaRNA-VNG0349Gm	size=127; distance=-32	FALSE
chr	279473	279493	forward	TSSaRNA-VNG0352H	size=21; distance=27	FALSE
chr	279704	279728	forward	TSSaRNA-VNG0354C	size=25; distance=0	FALSE
chr	284271	284347	forward	TSSaRNA-VNG0361C	size=77; distance=-1	FALSE
chr	285280	285318	forward	TSSaRNA-VNG0363G	size=39; distance=2	FALSE
chr	286131	286153	forward	TSSaRNA-VNG0364G	size=23; distance=0	TRUE
chr	296344	296433	forward	TSSaRNA-VNG0382G	size=90; distance=0	TRUE
chr	297170	297190	forward	TSSaRNA-VNG0383H	size=21; distance=8	TRUE
chr	300470	300488	forward	TSSaRNA-VNG0388C	size=19; distance=-1	FALSE
chr	301287	301307	forward	TSSaRNA-VNG0390G	size=21; distance=39	FALSE
chr	309806	309906	forward	TSSaRNA-VNG0403G	size=101; distance=-1	FALSE
chr	311957	312010	forward	TSSaRNA-VNG0405C	size=54; distance=0	TRUE
chr	318208	318293	forward	TSSaRNA-VNG0410G	size=86; distance=0	TRUE
chr	325018	325036	forward	TSSaRNA-VNG0417H	size=19; distance=-2	FALSE
chr	339488	339513	forward	TSSaRNA-VNG0438G	size=26; distance=-2	FALSE
chr	346951	346976	forward	TSSaRNA-VNG0450C	size=26; distance=-27	FALSE
chr	353960	353981	forward	TSSaRNA-VNG0459G	size=22; distance=0	FALSE
chr	395666	395686	forward	TSSaRNA-VNG0511H	size=21; distance=9	FALSE
chr	399808	399933	forward	TSSaRNA-VNG0516H	size=126; distance=0	FALSE
chr	401121	401150	forward	TSSaRNA-VNG0521G	size=30; distance=-1	TRUE
chr	405868	405893	forward	TSSaRNA-VNG0525C	size=26; distance=17	FALSE
chr	410442	410465	forward	TSSaRNA-VNG0533H	size=24; distance=-24	FALSE
chr	442210	442232	forward	TSSaRNA-VNG0574C	size=23; distance=0	TRUE
chr	444728	444761	forward	TSSaRNA-VNG0578H	size=34; distance=0	TRUE
chr	450472	450492	forward	TSSaRNA-VNG0590H	size=21; distance=0	FALSE
chr	464523	464581	forward	TSSaRNA-VNG0611H	size=59; distance=0	FALSE
chr	485177	485211	forward	TSSaRNA-VNG0635G	size=35; distance=-17	TRUE
chr	495615	495633	forward	TSSaRNA-VNG0650C	size=19; distance=-5	TRUE
chr	503953	503972	forward	TSSaRNA-VNG0662G	size=20; distance=0	FALSE
chr	508660	508680	forward	TSSaRNA-VNG0668C	size=21; distance=0	TRUE
chr	511535	511645	forward	TSSaRNA-VNG0673G	size=111; distance=0	FALSE
chr	512985	513008	forward	TSSaRNA-VNG0675C	size=24; distance=0	TRUE
chr	517106	517122	forward	TSSaRNA-VNG0680G	size=17; distance=-7	TRUE
chr	519913	519932	forward	TSSaRNA-VNG0683C	size=20; distance=-1	TRUE
chr	522685	522708	forward	TSSaRNA-VNG0688H	size=24; distance=41	FALSE
chr	528769	528848	forward	TSSaRNA-VNG0700G	size=80; distance=-1	FALSE
chr	531403	531433	forward	TSSaRNA-VNG0702H	size=31; distance=-2	TRUE
chr	534141	534175	forward	TSSaRNA-VNG0707C	size=35; distance=-39	FALSE
chr	537984	538008	forward	TSSaRNA-VNG0715G	size=25; distance=-1	FALSE
chr	541134	541154	forward	TSSaRNA-VNG0717H	size=21; distance=0	FALSE
chr	546070	546114	forward	TSSaRNA-VNG0725H	size=45; distance=0	TRUE
chr	559815	559918	forward	TSSaRNA-VNG0743H	size=104; distance=0	FALSE
chr	568228	568249	forward	TSSaRNA-VNG0750C	size=22; distance=0	TRUE
chr	573250	573266	forward	TSSaRNA-VNG0757G	size=17; distance=26	TRUE
chr	575197	575234	forward	TSSaRNA-VNG0761G	size=38; distance=0	FALSE
chr	579292	579401	forward	TSSaRNA-VNG0767H	size=110; distance=-6	FALSE
chr	579753	579785	forward	TSSaRNA-VNG0769H	size=33; distance=-35	FALSE
chr	583046	583171	forward	TSSaRNA-VNG0775G	size=126; distance=0	FALSE
chr	585232	585272	forward	TSSaRNA-VNG0779C	size=41; distance=-3	FALSE
chr	590830	590853	forward	TSSaRNA-VNG0786G	size=24; distance=0	TRUE
chr	598237	598302	forward	TSSaRNA-VNG0795G	size=66; distance=-34	TRUE
chr	598879	598926	forward	TSSaRNA-VNG0796G	size=48; distance=0	FALSE
chr	600156	600176	forward	TSSaRNA-VNG0798H	size=21; distance=0	TRUE
chr	640617	640637	forward	TSSaRNA-VNG0846C	size=21; distance=0	TRUE
chr	650181	650198	forward	TSSaRNA-VNG0860G	size=18; distance=0	TRUE
chr	651889	651937	forward	TSSaRNA-VNG0863H	size=49; distance=0	FALSE
chr	661987	662112	forward	TSSaRNA-VNG0876G	size=126; distance=0	FALSE
chr	665120	665141	forward	TSSaRNA-VNG0881G	size=22; distance=-1	TRUE
chr	690211	690265	forward	TSSaRNA-VNG0913H	size=55; distance=19	FALSE
chr	716669	716700	forward	TSSaRNA-VNG0940Gm	size=32; distance=0	TRUE
chr	718788	718873	forward	TSSaRNA-VNG0941C	size=86; distance=20	FALSE
chr	720330	720350	forward	TSSaRNA-VNG0943C	size=21; distance=-1	FALSE
chr	720738	720766	forward	TSSaRNA-VNG0945H	size=29; distance=-9	FALSE
chr	746843	746874	forward	TSSaRNA-VNG0982C	size=32; distance=0	TRUE
chr	762604	762623	forward	TSSaRNA-VNG0997G	size=20; distance=-5	TRUE
chr	773321	773340	forward	TSSaRNA-VNG1008G	size=20; distance=-39	TRUE
chr	774733	774753	forward	TSSaRNA-VNG1011Cm	size=21; distance=-3	FALSE
chr	790103	790135	forward	TSSaRNA-VNG1034H	size=33; distance=12	FALSE
chr	793613	793632	forward	TSSaRNA-VNG1038C	size=20; distance=6	FALSE
chr	796466	796486	forward	TSSaRNA-VNG1046H	size=21; distance=0	FALSE
chr	800399	800416	forward	TSSaRNA-VNG1054G	size=18; distance=-16	FALSE
chr	802713	802735	forward	TSSaRNA-VNG1056C	size=23; distance=-8	FALSE
chr	812616	812649	forward	TSSaRNA-VNG1065C	size=34; distance=-5	FALSE
chr	813370	813389	forward	TSSaRNA-VNG1066C	size=20; distance=-2	FALSE
chr	815316	815389	forward	TSSaRNA-VNG1068G	size=74; distance=-1	FALSE
chr	831371	831394	forward	TSSaRNA-VNG1085H	size=24; distance=-6	FALSE
chr	834481	834500	forward	TSSaRNA-VNG1089G	size=20; distance=0	FALSE
chr	835854	835884	forward	TSSaRNA-VNG1090H	size=31; distance=0	FALSE
chr	838755	838778	forward	TSSaRNA-VNG1094H	size=24; distance=20	TRUE
chr	842300	842318	forward	TSSaRNA-VNG1099C	size=19; distance=0	FALSE
chr	848172	848190	forward	TSSaRNA-VNG1111G	size=19; distance=-1	FALSE
chr	849749	849778	forward	TSSaRNA-VNG1114G	size=30; distance=0	FALSE
chr	854013	854078	forward	TSSaRNA-VNG1121G	size=66; distance=27	FALSE
chr	860256	860335	forward	TSSaRNA-VNG1132G	size=80; distance=-19	FALSE
chr	862659	862679	forward	TSSaRNA-VNG1137G	size=21; distance=-35	FALSE
chr	869144	869163	forward	TSSaRNA-VNG1149Cm	size=20; distance=-11	FALSE
chr	871960	872024	forward	TSSaRNA-VNG1153G	size=65; distance=0	FALSE
chr	877285	877306	forward	TSSaRNA-VNG1159G	size=22; distance=25	TRUE
chr	883195	883215	forward	TSSaRNA-VNG1172G	size=21; distance=0	FALSE
chr	889326	889348	forward	TSSaRNA-VNG1180G	size=23; distance=0	FALSE
chr	889905	890034	forward	TSSaRNA-VNG1181G	size=130; distance=2	FALSE
chr	890598	890655	forward	TSSaRNA-VNG1182H	size=58; distance=-5	TRUE
chr	893921	893951	forward	TSSaRNA-VNG1187G	size=31; distance=-2	FALSE
chr	913365	913436	forward	TSSaRNA-VNG1213C	size=72; distance=24	TRUE
chr	915006	915044	forward	TSSaRNA-VNG1214H	size=39; distance=27	FALSE
chr	923888	923911	forward	TSSaRNA-VNG1229H	size=24; distance=2	FALSE
chr	926974	926992	forward	TSSaRNA-VNG1233G	size=19; distance=0	TRUE
chr	931821	931841	forward	TSSaRNA-VNG1237C	size=21; distance=0	FALSE
chr	935123	935147	forward	TSSaRNA-VNG1241G	size=25; distance=-1	FALSE
chr	949462	949480	forward	TSSaRNA-VNG1260C	size=19; distance=0	FALSE
chr	949891	950002	forward	TSSaRNA-VNG1261H	size=112; distance=0	FALSE
chr	950615	950633	forward	TSSaRNA-VNG1263C	size=19; distance=-3	FALSE
chr	968576	968595	forward	TSSaRNA-VNG1297C	size=20; distance=-1	FALSE
chr	980918	980935	forward	TSSaRNA-VNG1313G	size=18; distance=0	FALSE
chr	986381	986431	forward	TSSaRNA-VNG1320G	size=51; distance=33	TRUE
chr	991773	991809	forward	TSSaRNA-VNG1326H	size=37; distance=30	TRUE
chr	1004042	1004063	forward	TSSaRNA-VNG1345H	size=22; distance=0	FALSE
chr	1006932	1006951	forward	TSSaRNA-VNG1351G	size=20; distance=0	FALSE
chr	1015484	1015527	forward	TSSaRNA-VNG1364G	size=44; distance=-12	TRUE
chr	1028575	1028595	forward	TSSaRNA-VNG1380H	size=21; distance=16	TRUE
chr	1036408	1036536	forward	TSSaRNA-VNG1390H	size=129; distance=0	TRUE
chr	1045642	1045661	forward	TSSaRNA-VNG1407C	size=20; distance=15	FALSE
chr	1055356	1055462	forward	TSSaRNA-VNG1416G	size=107; distance=-41	FALSE
chr	1060045	1060065	forward	TSSaRNA-VNG1423H	size=21; distance=0	FALSE
chr	1060823	1060849	forward	TSSaRNA-VNG1426H	size=27; distance=-16	FALSE
chr	1062600	1062619	forward	TSSaRNA-VNG1429C	size=20; distance=0	FALSE
chr	1064474	1064551	forward	TSSaRNA-VNG1432G	size=78; distance=0	FALSE
chr	1065552	1065635	forward	TSSaRNA-VNG1433G	size=84; distance=0	FALSE
chr	1074902	1074928	forward	TSSaRNA-VNG1451C	size=27; distance=24	TRUE
chr	1080550	1080567	forward	TSSaRNA-VNG1457C	size=18; distance=45	FALSE
chr	1105684	1105766	forward	TSSaRNA-VNG1486H	size=83; distance=5	FALSE
chr	1105928	1106004	forward	TSSaRNA-VNG1487H	size=77; distance=-8	FALSE
chr	1107152	1107171	forward	TSSaRNA-VNG1490H	size=20; distance=-3	FALSE
chr	1107937	1107955	forward	TSSaRNA-VNG1492C	size=19; distance=6	FALSE
chr	1134515	1134563	forward	TSSaRNA-VNG1526G	size=49; distance=-5	FALSE
chr	1139419	1139443	forward	TSSaRNA-VNG1532G	size=25; distance=-4	TRUE
chr	1146676	1146751	forward	TSSaRNA-VNG1538H	size=76; distance=2	FALSE
chr	1161812	1161835	forward	TSSaRNA-VNG1558H	size=24; distance=-22	FALSE
chr	1188524	1188544	forward	TSSaRNA-VNG1589C	size=21; distance=0	TRUE
chr	1189961	1189988	forward	TSSaRNA-VNG1591H	size=28; distance=0	FALSE
chr	1197741	1197837	forward	TSSaRNA-VNG1608C	size=97; distance=0	FALSE
chr	1199977	1200089	forward	TSSaRNA-VNG1611C	size=113; distance=0	FALSE
chr	1202684	1202701	forward	TSSaRNA-VNG1615G	size=18; distance=0	FALSE
chr	1207127	1207176	forward	TSSaRNA-VNG1622G	size=50; distance=-1	FALSE
chr	1209504	1209526	forward	TSSaRNA-VNG1624G	size=23; distance=0	TRUE
chr	1218759	1218784	forward	TSSaRNA-VNG1638H	size=26; distance=0	FALSE
chr	1237084	1237130	forward	TSSaRNA-VNG1659G	size=47; distance=0	TRUE
chr	1239507	1239532	forward	TSSaRNA-VNG1663C	size=26; distance=-8	FALSE
chr	1246366	1246393	forward	TSSaRNA-VNG1673G	size=28; distance=0	FALSE
chr	1247408	1247429	forward	TSSaRNA-VNG1675H	size=22; distance=24	FALSE
chr	1248609	1248710	forward	TSSaRNA-VNG1676G	size=102; distance=0	FALSE
chr	1258143	1258227	forward	TSSaRNA-VNG1688C	size=85; distance=-34	FALSE
chr	1264479	1264587	forward	TSSaRNA-VNG1701G	size=109; distance=-16	FALSE
chr	1265937	1265976	forward	TSSaRNA-VNG1705G	size=40; distance=-12	FALSE
chr	1267022	1267047	forward	TSSaRNA-VNG1709G	size=26; distance=-8	FALSE
chr	1276049	1276074	forward	TSSaRNA-VNG1724G	size=26; distance=0	FALSE
chr	1277693	1277713	forward	TSSaRNA-VNG1727G	size=21; distance=2	FALSE
chr	1296505	1296522	forward	TSSaRNA-VNG1756G	size=18; distance=-33	FALSE
chr	1317051	1317090	forward	TSSaRNA-VNG1779C	size=40; distance=-1	TRUE
chr	1326538	1326566	forward	TSSaRNA-VNG1793C	size=29; distance=0	TRUE
chr	1335461	1335496	forward	TSSaRNA-VNG1804G	size=36; distance=0	FALSE
chr	1336819	1336855	forward	TSSaRNA-VNG1806H	size=37; distance=-23	FALSE
chr	1337141	1337248	forward	TSSaRNA-VNG1807H	size=108; distance=0	TRUE
chr	1339794	1339814	forward	TSSaRNA-VNG1814G	size=21; distance=-5	FALSE
chr	1356249	1356266	forward	TSSaRNA-VNG1836G	size=18; distance=6	FALSE
chr	1360324	1360391	forward	TSSaRNA-VNG1843C	size=68; distance=-2	FALSE
chr	1361018	1361038	forward	TSSaRNA-VNG1844G	size=21; distance=0	FALSE
chr	1374390	1374410	forward	TSSaRNA-VNG1859G	size=21; distance=0	FALSE
chr	1377997	1378031	forward	TSSaRNA-VNG1865H	size=35; distance=-13	FALSE
chr	1389042	1389065	forward	TSSaRNA-VNG1880C	size=24; distance=0	FALSE
chr	1404655	1404685	forward	TSSaRNA-VNG1898C	size=31; distance=27	TRUE
chr	1406419	1406460	forward	TSSaRNA-VNG1900C	size=42; distance=-21	FALSE
chr	1412058	1412074	forward	TSSaRNA-VNG1906H	size=17; distance=0	TRUE
chr	1413745	1413777	forward	TSSaRNA-VNG1910H	size=33; distance=-6	FALSE
chr	1415175	1415194	forward	TSSaRNA-VNG1912G	size=20; distance=0	FALSE
chr	1416276	1416305	forward	TSSaRNA-VNG1914G	size=30; distance=2	FALSE
chr	1416890	1416920	forward	TSSaRNA-VNG1916H	size=31; distance=0	TRUE
chr	1419465	1419489	forward	TSSaRNA-VNG1920H	size=25; distance=-1	FALSE
chr	1423358	1423375	forward	TSSaRNA-VNG1932G	size=18; distance=24	FALSE
chr	1425558	1425618	forward	TSSaRNA-VNG1934H	size=61; distance=-7	FALSE
chr	1429664	1429682	forward	TSSaRNA-VNG1939G	size=19; distance=27	FALSE
chr	1452915	1452949	forward	TSSaRNA-VNG1969G	size=35; distance=0	TRUE
chr	1474830	1474852	forward	TSSaRNA-VNG1997G	size=23; distance=-28	TRUE
chr	1486031	1486060	forward	TSSaRNA-VNG2011G	size=30; distance=0	FALSE
chr	1499404	1499422	forward	TSSaRNA-VNG2031G	size=19; distance=-1	TRUE
chr	1504566	1504582	forward	TSSaRNA-VNG2039H	size=17; distance=30	FALSE
chr	1526849	1526868	forward	TSSaRNA-VNG2076G	size=20; distance=0	FALSE
chr	1528772	1528791	forward	TSSaRNA-VNG2081H	size=20; distance=-4	TRUE
chr	1533185	1533203	forward	TSSaRNA-VNG2087G	size=19; distance=0	FALSE
chr	1534374	1534393	forward	TSSaRNA-VNG2088G	size=20; distance=0	FALSE
chr	1535532	1535648	forward	TSSaRNA-VNG2089H	size=117; distance=27	FALSE
chr	1538241	1538261	forward	TSSaRNA-VNG2094G	size=21; distance=0	FALSE
chr	1546022	1546044	forward	TSSaRNA-VNG2104G	size=23; distance=0	FALSE
chr	1547629	1547663	forward	TSSaRNA-VNG2106G	size=35; distance=-1	FALSE
chr	1548674	1548692	forward	TSSaRNA-VNG2108G	size=19; distance=42	FALSE
chr	1558351	1558400	forward	TSSaRNA-VNG2121C	size=50; distance=-2	TRUE
chr	1580372	1580390	forward	TSSaRNA-VNG2147G	size=19; distance=26	FALSE
chr	1582844	1582926	forward	TSSaRNA-VNG2149H	size=83; distance=0	FALSE
chr	1588757	1588777	forward	TSSaRNA-VNG2155C	size=21; distance=7	FALSE
chr	1591653	1591673	forward	TSSaRNA-VNG2157C	size=21; distance=33	FALSE
chr	1594137	1594166	forward	TSSaRNA-VNG2160C	size=30; distance=16	FALSE
chr	1595670	1595722	forward	TSSaRNA-VNG2163H	size=53; distance=-2	FALSE
chr	1603604	1603623	forward	TSSaRNA-VNG2170H	size=20; distance=0	FALSE
chr	1620746	1620762	forward	TSSaRNA-VNG2189H	size=17; distance=0	FALSE
chr	1628164	1628221	forward	TSSaRNA-VNG2197H	size=58; distance=0	FALSE
chr	1645123	1645141	forward	TSSaRNA-VNG2216G	size=19; distance=0	TRUE
chr	1646264	1646282	forward	TSSaRNA-VNG2217G	size=19; distance=-20	FALSE
chr	1649781	1649823	forward	TSSaRNA-VNG2220G	size=43; distance=-38	FALSE
chr	1667936	1667976	forward	TSSaRNA-VNG2240G	size=41; distance=-4	TRUE
chr	1668976	1668996	forward	TSSaRNA-VNG2241H	size=21; distance=0	TRUE
chr	1671404	1671431	forward	TSSaRNA-VNG2246H	size=28; distance=21	TRUE
chr	1672712	1672729	forward	TSSaRNA-VNG2248H	size=18; distance=0	FALSE
chr	1674660	1674720	forward	TSSaRNA-VNG2251G	size=61; distance=0	TRUE
chr	1676537	1676557	forward	TSSaRNA-VNG2253H	size=21; distance=0	FALSE
chr	1680625	1680643	forward	TSSaRNA-VNG2259C	size=19; distance=0	FALSE
chr	1688069	1688103	forward	TSSaRNA-VNG2269G	size=35; distance=-2	TRUE
chr	1691264	1691282	forward	TSSaRNA-VNG2271G	size=19; distance=-1	FALSE
chr	1699161	1699184	forward	TSSaRNA-VNG2283G	size=24; distance=-43	FALSE
chr	1703602	1703621	forward	TSSaRNA-VNG2286G	size=20; distance=-11	FALSE
chr	1705528	1705549	forward	TSSaRNA-VNG2289G	size=22; distance=29	FALSE
chr	1713973	1714003	forward	TSSaRNA-VNG2298a	size=31; distance=30	FALSE
chr	1714616	1714705	forward	TSSaRNA-VNG2299H	size=90; distance=2	FALSE
chr	1723198	1723217	forward	TSSaRNA-VNG2312C	size=20; distance=0	TRUE
chr	1734261	1734301	forward	TSSaRNA-VNG2326G	size=41; distance=0	TRUE
chr	1745788	1745808	forward	TSSaRNA-VNG2337C	size=21; distance=0	FALSE
chr	1751063	1751091	forward	TSSaRNA-VNG2340H	size=29; distance=0	FALSE
chr	1759700	1759720	forward	TSSaRNA-VNG2351C	size=21; distance=-2	TRUE
chr	1762883	1762960	forward	TSSaRNA-VNG2356G	size=78; distance=-2	FALSE
chr	1773914	1774028	forward	TSSaRNA-VNG2368G	size=115; distance=-1	FALSE
chr	1776265	1776313	forward	TSSaRNA-VNG2369C	size=49; distance=2	FALSE
chr	1777089	1777109	forward	TSSaRNA-VNG2371C	size=21; distance=0	TRUE
chr	1777719	1777746	forward	TSSaRNA-VNG2372G	size=28; distance=0	TRUE
chr	1795503	1795566	forward	TSSaRNA-VNG2394G	size=64; distance=-1	FALSE
chr	1796339	1796403	forward	TSSaRNA-VNG2395C	size=65; distance=-1	FALSE
chr	1801510	1801540	forward	TSSaRNA-VNG2400H	size=31; distance=33	TRUE
chr	1812832	1812934	forward	TSSaRNA-VNG2418G	size=103; distance=2	FALSE
chr	1816543	1816584	forward	TSSaRNA-VNG2421G	size=42; distance=0	FALSE
chr	1833667	1833731	forward	TSSaRNA-VNG2442H	size=65; distance=0	FALSE
chr	1835896	1835920	forward	TSSaRNA-VNG2446H	size=25; distance=27	FALSE
chr	1838364	1838450	forward	TSSaRNA-VNG2451H	size=87; distance=-42	FALSE
chr	1838755	1838772	forward	TSSaRNA-VNG2452C	size=18; distance=-1	FALSE
chr	1846853	1846941	forward	TSSaRNA-VNG2468C	size=89; distance=0	FALSE
chr	1849318	1849358	forward	TSSaRNA-VNG2472G	size=41; distance=-3	TRUE
chr	1865529	1865545	forward	TSSaRNA-VNG2497H	size=17; distance=27	TRUE
chr	1874193	1874210	forward	TSSaRNA-VNG2508C	size=18; distance=-43	TRUE
chr	1881839	1881858	forward	TSSaRNA-VNG2510H	size=20; distance=0	FALSE
chr	1883734	1883752	forward	TSSaRNA-VNG2513G	size=19; distance=-1	TRUE
chr	1885376	1885399	forward	TSSaRNA-VNG2514G	size=24; distance=0	FALSE
chr	1889712	1889732	forward	TSSaRNA-VNG2521H	size=21; distance=0	TRUE
chr	1895339	1895371	forward	TSSaRNA-VNG2527G	size=33; distance=0	TRUE
chr	1903546	1903668	forward	TSSaRNA-VNG2539H	size=123; distance=47	FALSE
chr	1915106	1915138	forward	TSSaRNA-VNG2553G	size=33; distance=0	TRUE
chr	1916695	1916725	forward	TSSaRNA-VNG2555C	size=31; distance=0	TRUE
chr	1930436	1930456	forward	TSSaRNA-VNG2574G	size=21; distance=-3	FALSE
chr	1933410	1933427	forward	TSSaRNA-VNG2577C	size=18; distance=0	FALSE
chr	1934329	1934445	forward	TSSaRNA-VNG2580C	size=117; distance=0	FALSE
chr	1935011	1935030	forward	TSSaRNA-VNG2581H	size=20; distance=-2	FALSE
chr	1935260	1935371	forward	TSSaRNA-VNG2582H	size=112; distance=-1	FALSE
chr	1936134	1936151	forward	TSSaRNA-VNG2585H	size=18; distance=0	FALSE
chr	1943654	1943675	forward	TSSaRNA-VNG2600G	size=22; distance=-6	FALSE
chr	1946319	1946339	forward	TSSaRNA-VNG2604Gm	size=21; distance=0	TRUE
chr	1947253	1947370	forward	TSSaRNA-VNG2606G	size=118; distance=2	FALSE
chr	1950650	1950667	forward	TSSaRNA-VNG2610C	size=18; distance=0	FALSE
chr	1954957	1955011	forward	TSSaRNA-VNG2614H	size=55; distance=2	FALSE
chr	1959171	1959207	forward	TSSaRNA-VNG2617G	size=37; distance=-42	FALSE
chr	1960360	1960389	forward	TSSaRNA-VNG2619H	size=30; distance=7	TRUE
chr	1975215	1975288	forward	TSSaRNA-VNG2638G	size=74; distance=2	TRUE
chr	1982513	1982579	forward	TSSaRNA-VNG2645H	size=67; distance=-1	FALSE
chr	1982832	1982852	forward	TSSaRNA-VNG2647G	size=21; distance=0	FALSE
plasmid_pNRC100	114461	114575	forward	TSSaRNA-VNG7102	size=115; distance=0	FALSE
plasmid_pNRC100	115891	115912	forward	TSSaRNA-VNG7104	size=22; distance=7	FALSE
plasmid_pNRC100	126534	126559	forward	TSSaRNA-VNG7112	size=26; distance=-2	FALSE
plasmid_pNRC100	145999	146018	forward	TSSaRNA-VNG7132	size=20; distance=-43	TRUE
plasmid_pNRC200	153263	153278	forward	TSSaRNA-VNG6180H	size=16; distance=0	TRUE
plasmid_pNRC200	160689	160834	forward	TSSaRNA-VNG6189H	size=146; distance=7	TRUE
plasmid_pNRC200	162134	162151	forward	TSSaRNA-VNG6194H	size=18; distance=0	TRUE
plasmid_pNRC200	167869	167886	forward	TSSaRNA-VNG6205C	size=18; distance=6	FALSE
plasmid_pNRC200	195289	195308	forward	TSSaRNA-VNG6250G	size=20; distance=-24	FALSE
plasmid_pNRC200	196603	196639	forward	TSSaRNA-VNG6251H	size=37; distance=-17	FALSE
plasmid_pNRC200	197361	197383	forward	TSSaRNA-VNG6255C	size=23; distance=-26	FALSE
plasmid_pNRC200	208882	208902	forward	TSSaRNA-VNG6270G	size=21; distance=-12	TRUE
plasmid_pNRC200	212392	212412	forward	TSSaRNA-VNG6275a	size=21; distance=27	FALSE
plasmid_pNRC200	220233	220255	forward	TSSaRNA-VNG6288C	size=23; distance=0	FALSE
plasmid_pNRC200	223739	223757	forward	TSSaRNA-VNG6293C	size=19; distance=-2	FALSE
plasmid_pNRC200	240911	240945	forward	TSSaRNA-VNG6312G	size=35; distance=-3	FALSE
plasmid_pNRC200	250596	250622	forward	TSSaRNA-VNG6320C	size=27; distance=0	TRUE
plasmid_pNRC200	267433	267471	forward	TSSaRNA-VNG6334H	size=39; distance=-8	FALSE
plasmid_pNRC200	278543	278581	forward	TSSaRNA-VNG6347H	size=39; distance=-16	TRUE
plasmid_pNRC200	320591	320669	forward	TSSaRNA-VNG6416a	size=79; distance=-48	FALSE
chr	8642	8592	reverse	TSSaRNA-VNG0008G	size=51; distance=-1	FALSE
chr	32894	32799	reverse	TSSaRNA-VNG0039H	size=96; distance=-4	FALSE
chr	33920	33898	reverse	TSSaRNA-VNG0041C	size=23; distance=-5	FALSE
chr	35931	35914	reverse	TSSaRNA-VNG0042G	size=18; distance=0	FALSE
chr	45416	45398	reverse	TSSaRNA-VNG0051G	size=19; distance=40	FALSE
chr	73544	73513	reverse	TSSaRNA-VNG0084G	size=32; distance=0	FALSE
chr	81328	81182	reverse	TSSaRNA-VNG0096C	size=147; distance=0	FALSE
chr	84391	84350	reverse	TSSaRNA-VNG0099G	size=42; distance=24	FALSE
chr	84814	84789	reverse	TSSaRNA-VNG0101G	size=26; distance=27	TRUE
chr	85583	85455	reverse	TSSaRNA-VNG0102C	size=129; distance=0	FALSE
chr	86616	86597	reverse	TSSaRNA-VNG0104G	size=20; distance=-5	TRUE
chr	126100	126083	reverse	TSSaRNA-VNG0153C	size=18; distance=0	FALSE
chr	127576	127466	reverse	TSSaRNA-VNG0154G	size=111; distance=0	FALSE
chr	132734	132627	reverse	TSSaRNA-VNG0159G	size=108; distance=-38	TRUE
chr	148470	148451	reverse	TSSaRNA-VNG0172G	size=20; distance=0	FALSE
chr	155598	155546	reverse	TSSaRNA-VNG0179C	size=53; distance=-2	FALSE
chr	166297	166229	reverse	TSSaRNA-VNG0192G	size=69; distance=-18	FALSE
chr	168090	168066	reverse	TSSaRNA-VNG0196H	size=25; distance=-36	FALSE
chr	169227	169201	reverse	TSSaRNA-VNG0197C	size=27; distance=-15	FALSE
chr	196652	196627	reverse	TSSaRNA-VNG0234C	size=26; distance=13	FALSE
chr	197169	197095	reverse	TSSaRNA-VNG0237H	size=75; distance=17	FALSE
chr	197485	197405	reverse	TSSaRNA-VNG0239C	size=81; distance=27	FALSE
chr	198598	198579	reverse	TSSaRNA-VNG0240C	size=20; distance=0	TRUE
chr	205708	205689	reverse	TSSaRNA-VNG0249G	size=20; distance=0	TRUE
chr	206539	206520	reverse	TSSaRNA-VNG0250C	size=20; distance=0	FALSE
chr	208152	208116	reverse	TSSaRNA-VNG0252C	size=37; distance=32	FALSE
chr	210979	210959	reverse	TSSaRNA-VNG0258H	size=21; distance=10	FALSE
chr	226179	226150	reverse	TSSaRNA-VNG0282H	size=30; distance=0	FALSE
chr	231092	231032	reverse	TSSaRNA-VNG0287a	size=61; distance=-14	FALSE
chr	232943	232924	reverse	TSSaRNA-VNG0293H	size=20; distance=9	FALSE
chr	244536	244508	reverse	TSSaRNA-VNG0311H	size=29; distance=0	TRUE
chr	248005	247939	reverse	TSSaRNA-VNG0315G	size=67; distance=-38	FALSE
chr	251933	251909	reverse	TSSaRNA-VNG0320H	size=25; distance=-49	FALSE
chr	253119	253018	reverse	TSSaRNA-VNG0321G	size=102; distance=-1	FALSE
chr	255653	255576	reverse	TSSaRNA-VNG0324G	size=78; distance=0	FALSE
chr	257811	257793	reverse	TSSaRNA-VNG0326G	size=19; distance=0	TRUE
chr	262554	262536	reverse	TSSaRNA-VNG0330G	size=19; distance=-5	FALSE
chr	263978	263959	reverse	TSSaRNA-VNG0332C	size=20; distance=0	TRUE
chr	288011	287977	reverse	TSSaRNA-VNG0365G	size=35; distance=0	FALSE
chr	292606	292584	reverse	TSSaRNA-VNG0375G	size=23; distance=0	FALSE
chr	293864	293803	reverse	TSSaRNA-VNG0376G	size=62; distance=-4	FALSE
chr	301228	301100	reverse	TSSaRNA-VNG0389C	size=129; distance=0	FALSE
chr	304199	304180	reverse	TSSaRNA-VNG0393C	size=20; distance=-5	FALSE
chr	307198	307163	reverse	TSSaRNA-VNG0399H	size=36; distance=-30	TRUE
chr	309685	309666	reverse	TSSaRNA-VNG0402H	size=20; distance=0	FALSE
chr	318105	318080	reverse	TSSaRNA-VNG0409C	size=26; distance=0	TRUE
chr	326384	326362	reverse	TSSaRNA-VNG0420H	size=23; distance=0	FALSE
chr	334245	334171	reverse	TSSaRNA-VNG0431G	size=75; distance=-1	FALSE
chr	336634	336617	reverse	TSSaRNA-VNG0436G	size=18; distance=-8	FALSE
chr	350579	350508	reverse	TSSaRNA-VNG0453G	size=72; distance=26	FALSE
chr	352657	352630	reverse	TSSaRNA-VNG0457G	size=28; distance=-1	TRUE
chr	356903	356881	reverse	TSSaRNA-VNG0462C	size=23; distance=-14	TRUE
chr	360215	360197	reverse	TSSaRNA-VNG0467G	size=19; distance=6	FALSE
chr	367921	367900	reverse	TSSaRNA-VNG0474G	size=22; distance=-3	FALSE
chr	374759	374730	reverse	TSSaRNA-VNG0483C	size=30; distance=2	TRUE
chr	377201	377183	reverse	TSSaRNA-VNG0485H	size=19; distance=8	FALSE
chr	380482	380462	reverse	TSSaRNA-VNG0489G	size=21; distance=-5	FALSE
chr	382445	382423	reverse	TSSaRNA-VNG0491G	size=23; distance=-3	FALSE
chr	384446	384427	reverse	TSSaRNA-VNG0496H	size=20; distance=0	FALSE
chr	400599	400561	reverse	TSSaRNA-VNG0518H	size=39; distance=15	FALSE
chr	413396	413375	reverse	TSSaRNA-VNG0536G	size=22; distance=18	TRUE
chr	416730	416690	reverse	TSSaRNA-VNG0539C	size=41; distance=7	FALSE
chr	419099	419069	reverse	TSSaRNA-VNG0541G	size=31; distance=0	FALSE
chr	422657	422640	reverse	TSSaRNA-VNG0546C	size=18; distance=0	TRUE
chr	431600	431535	reverse	TSSaRNA-VNG0559G	size=66; distance=0	FALSE
chr	445524	445506	reverse	TSSaRNA-VNG0579H	size=19; distance=-1	FALSE
chr	446637	446584	reverse	TSSaRNA-VNG0582C	size=54; distance=24	FALSE
chr	449391	449372	reverse	TSSaRNA-VNG0586C	size=20; distance=-2	FALSE
chr	450377	450359	reverse	TSSaRNA-VNG0587H	size=19; distance=-1	FALSE
chr	452384	452366	reverse	TSSaRNA-VNG0592G	size=19; distance=0	FALSE
chr	458674	458654	reverse	TSSaRNA-VNG0600C	size=21; distance=2	FALSE
chr	466592	466511	reverse	TSSaRNA-VNG0612H	size=82; distance=-9	FALSE
chr	481397	481380	reverse	TSSaRNA-VNG0630G	size=18; distance=0	FALSE
chr	503407	503346	reverse	TSSaRNA-VNG0659H	size=62; distance=-1	FALSE
chr	503810	503792	reverse	TSSaRNA-VNG0660H	size=19; distance=24	TRUE
chr	516978	516958	reverse	TSSaRNA-VNG0679G	size=21; distance=0	FALSE
chr	528532	528515	reverse	TSSaRNA-VNG0698H	size=18; distance=-32	TRUE
chr	532409	532390	reverse	TSSaRNA-VNG0704C	size=20; distance=0	FALSE
chr	542150	542118	reverse	TSSaRNA-VNG0718C	size=33; distance=0	FALSE
chr	547579	547550	reverse	TSSaRNA-VNG0726C	size=30; distance=-1	FALSE
chr	552742	552720	reverse	TSSaRNA-VNG0732G	size=23; distance=0	TRUE
chr	554433	554415	reverse	TSSaRNA-VNG0734G	size=19; distance=-47	FALSE
chr	557657	557639	reverse	TSSaRNA-VNG0738H	size=19; distance=0	TRUE
chr	562304	562243	reverse	TSSaRNA-VNG0745G	size=62; distance=-50	FALSE
chr	576015	575994	reverse	TSSaRNA-VNG0762H	size=22; distance=0	FALSE
chr	578094	578072	reverse	TSSaRNA-VNG0765H	size=23; distance=6	TRUE
chr	590003	589963	reverse	TSSaRNA-VNG0782H	size=41; distance=0	FALSE
chr	590735	590709	reverse	TSSaRNA-VNG0784G	size=27; distance=-2	FALSE
chr	591937	591889	reverse	TSSaRNA-VNG0787G	size=49; distance=23	FALSE
chr	603331	603312	reverse	TSSaRNA-VNG0801C	size=20; distance=-4	FALSE
chr	606733	606714	reverse	TSSaRNA-VNG0806G	size=20; distance=-25	FALSE
chr	613859	613842	reverse	TSSaRNA-VNG0814C	size=18; distance=0	TRUE
chr	625028	624997	reverse	TSSaRNA-VNG0823G	size=32; distance=26	FALSE
chr	639591	639566	reverse	TSSaRNA-VNG0841G	size=26; distance=-21	FALSE
chr	644442	644425	reverse	TSSaRNA-VNG0849C	size=18; distance=-22	FALSE
chr	646483	646454	reverse	TSSaRNA-VNG0853C	size=30; distance=0	FALSE
chr	651302	651282	reverse	TSSaRNA-VNG0862G	size=21; distance=-9	FALSE
chr	663646	663614	reverse	TSSaRNA-VNG0878Gm	size=33; distance=-39	FALSE
chr	664013	663995	reverse	TSSaRNA-VNG0879C	size=19; distance=0	FALSE
chr	671961	671937	reverse	TSSaRNA-VNG0885G	size=25; distance=-5	FALSE
chr	680419	680363	reverse	TSSaRNA-VNG0896G	size=57; distance=0	FALSE
chr	684326	684276	reverse	TSSaRNA-VNG0901G	size=51; distance=-38	FALSE
chr	685366	685348	reverse	TSSaRNA-VNG0903C	size=19; distance=-4	FALSE
chr	686847	686828	reverse	TSSaRNA-VNG0905G	size=20; distance=0	FALSE
chr	687377	687349	reverse	TSSaRNA-VNG0906H	size=29; distance=-5	FALSE
chr	704714	704680	reverse	TSSaRNA-VNG0924G	size=35; distance=0	FALSE
chr	712447	712392	reverse	TSSaRNA-VNG0934H	size=56; distance=0	TRUE
chr	720243	720206	reverse	TSSaRNA-VNG0942G	size=38; distance=0	FALSE
chr	727379	727356	reverse	TSSaRNA-VNG0953C	size=24; distance=-20	FALSE
chr	728859	728790	reverse	TSSaRNA-VNG0954C	size=70; distance=-2	TRUE
chr	729445	729357	reverse	TSSaRNA-VNG0955G	size=89; distance=-13	FALSE
chr	731634	731588	reverse	TSSaRNA-VNG0959H	size=47; distance=0	TRUE
chr	743239	743183	reverse	TSSaRNA-VNG0974G	size=57; distance=9	FALSE
chr	743835	743814	reverse	TSSaRNA-VNG0976G	size=22; distance=-4	TRUE
chr	744489	744471	reverse	TSSaRNA-VNG0978H	size=19; distance=0	FALSE
chr	748608	748581	reverse	TSSaRNA-VNG0983C	size=28; distance=-3	FALSE
chr	752106	752080	reverse	TSSaRNA-VNG0985a	size=27; distance=18	FALSE
chr	756996	756979	reverse	TSSaRNA-VNG0991H	size=18; distance=20	FALSE
chr	766017	765991	reverse	TSSaRNA-VNG0999H	size=27; distance=27	TRUE
chr	777085	777018	reverse	TSSaRNA-VNG1013G	size=68; distance=-12	FALSE
chr	787760	787673	reverse	TSSaRNA-VNG1029C	size=88; distance=0	TRUE
chr	796389	796295	reverse	TSSaRNA-VNG1047H	size=95; distance=0	FALSE
chr	805084	805067	reverse	TSSaRNA-VNG1057C	size=18; distance=0	FALSE
chr	807693	807661	reverse	TSSaRNA-VNG1059C	size=33; distance=2	FALSE
chr	815209	815187	reverse	TSSaRNA-VNG1067G	size=23; distance=-1	FALSE
chr	821197	821178	reverse	TSSaRNA-VNG1071G	size=20; distance=0	FALSE
chr	829225	829167	reverse	TSSaRNA-VNG1081G	size=59; distance=25	FALSE
chr	838644	838627	reverse	TSSaRNA-VNG1093C	size=18; distance=0	TRUE
chr	840567	840549	reverse	TSSaRNA-VNG1096H	size=19; distance=-36	FALSE
chr	845415	845399	reverse	TSSaRNA-VNG1103G	size=17; distance=-16	FALSE
chr	847795	847724	reverse	TSSaRNA-VNG1108G	size=72; distance=0	FALSE
chr	853894	853795	reverse	TSSaRNA-VNG1120H	size=100; distance=0	TRUE
chr	855582	855564	reverse	TSSaRNA-VNG1123Gm	size=19; distance=0	FALSE
chr	858575	858469	reverse	TSSaRNA-VNG1128G	size=107; distance=7	FALSE
chr	882102	882055	reverse	TSSaRNA-VNG1168C	size=48; distance=0	FALSE
chr	882810	882788	reverse	TSSaRNA-VNG1170G	size=23; distance=-8	FALSE
chr	884888	884869	reverse	TSSaRNA-VNG1173a	size=20; distance=0	FALSE
chr	892579	892562	reverse	TSSaRNA-VNG1183H	size=18; distance=-1	FALSE
chr	896859	896835	reverse	TSSaRNA-VNG1190G	size=25; distance=-2	TRUE
chr	899446	899402	reverse	TSSaRNA-VNG1193C	size=45; distance=-48	FALSE
chr	900624	900596	reverse	TSSaRNA-VNG1197G	size=29; distance=0	TRUE
chr	903082	903065	reverse	TSSaRNA-VNG1201G	size=18; distance=-9	FALSE
chr	905068	905045	reverse	TSSaRNA-VNG1204G	size=24; distance=0	FALSE
chr	906471	906455	reverse	TSSaRNA-VNG1205C	size=17; distance=-3	FALSE
chr	919977	919960	reverse	TSSaRNA-VNG1220H	size=18; distance=0	FALSE
chr	922776	922757	reverse	TSSaRNA-VNG1227H	size=20; distance=0	TRUE
chr	929547	929417	reverse	TSSaRNA-VNG1234C	size=131; distance=-12	FALSE
chr	937260	937181	reverse	TSSaRNA-VNG1245C	size=80; distance=0	FALSE
chr	940758	940737	reverse	TSSaRNA-VNG1250H	size=22; distance=0	FALSE
chr	948211	948180	reverse	TSSaRNA-VNG1257H	size=32; distance=0	FALSE
chr	949348	949331	reverse	TSSaRNA-VNG1259G	size=18; distance=0	FALSE
chr	950476	950439	reverse	TSSaRNA-VNG1262G	size=38; distance=0	FALSE
chr	951323	951286	reverse	TSSaRNA-VNG1264C	size=38; distance=-4	TRUE
chr	958685	958596	reverse	TSSaRNA-VNG1275Gm	size=90; distance=-2	FALSE
chr	959457	959431	reverse	TSSaRNA-VNG1276C	size=27; distance=0	TRUE
chr	964770	964752	reverse	TSSaRNA-VNG1285G	size=19; distance=0	TRUE
chr	965509	965492	reverse	TSSaRNA-VNG1289H	size=18; distance=0	FALSE
chr	966543	966524	reverse	TSSaRNA-VNG1292H	size=20; distance=0	FALSE
chr	967534	967515	reverse	TSSaRNA-VNG1294G	size=20; distance=0	FALSE
chr	972505	972440	reverse	TSSaRNA-VNG1301G	size=66; distance=-1	FALSE
chr	980057	980039	reverse	TSSaRNA-VNG1310G	size=19; distance=-3	FALSE
chr	990442	990423	reverse	TSSaRNA-VNG1324C	size=20; distance=-47	FALSE
chr	993020	993004	reverse	TSSaRNA-VNG1329H	size=17; distance=0	FALSE
chr	994214	994175	reverse	TSSaRNA-VNG1332G	size=40; distance=-14	FALSE
chr	995710	995691	reverse	TSSaRNA-VNG1335G	size=20; distance=24	FALSE
chr	1003951	1003923	reverse	TSSaRNA-VNG1344G	size=29; distance=27	TRUE
chr	1009294	1009273	reverse	TSSaRNA-VNG1352G	size=22; distance=-1	FALSE
chr	1014290	1014211	reverse	TSSaRNA-VNG1359G	size=80; distance=1	FALSE
chr	1018000	1017982	reverse	TSSaRNA-VNG1367G	size=19; distance=0	FALSE
chr	1026759	1026712	reverse	TSSaRNA-VNG1376H	size=48; distance=0	FALSE
chr	1035313	1035190	reverse	TSSaRNA-VNG1388H	size=124; distance=-28	FALSE
chr	1036102	1036073	reverse	TSSaRNA-VNG1389C	size=30; distance=-3	FALSE
chr	1037209	1037190	reverse	TSSaRNA-VNG1390a	size=20; distance=0	FALSE
chr	1042369	1042351	reverse	TSSaRNA-VNG1403H	size=19; distance=0	FALSE
chr	1052074	1052042	reverse	TSSaRNA-VNG1412H	size=33; distance=-4	TRUE
chr	1070403	1070385	reverse	TSSaRNA-VNG1442G	size=19; distance=-28	FALSE
chr	1073392	1073348	reverse	TSSaRNA-VNG1448H	size=45; distance=0	TRUE
chr	1095081	1095005	reverse	TSSaRNA-VNG1473H	size=77; distance=-6	FALSE
chr	1103676	1103652	reverse	TSSaRNA-VNG1482G	size=25; distance=0	FALSE
chr	1104244	1104218	reverse	TSSaRNA-VNG1483C	size=27; distance=0	TRUE
chr	1110026	1109958	reverse	TSSaRNA-VNG1493G	size=69; distance=5	FALSE
chr	1110419	1110286	reverse	TSSaRNA-VNG1494G	size=134; distance=-6	FALSE
chr	1110592	1110572	reverse	TSSaRNA-VNG1496G	size=21; distance=27	FALSE
chr	1113576	1113549	reverse	TSSaRNA-VNG1500H	size=28; distance=-3	TRUE
chr	1119703	1119680	reverse	TSSaRNA-VNG1506G	size=24; distance=0	TRUE
chr	1125700	1125680	reverse	TSSaRNA-VNG1511C	size=21; distance=3	FALSE
chr	1126010	1125986	reverse	TSSaRNA-VNG1513H	size=25; distance=-25	FALSE
chr	1128008	1127968	reverse	TSSaRNA-VNG1519H	size=41; distance=0	TRUE
chr	1132820	1132803	reverse	TSSaRNA-VNG1524C	size=18; distance=0	TRUE
chr	1143724	1143644	reverse	TSSaRNA-VNG1534H	size=81; distance=2	FALSE
chr	1145291	1145231	reverse	TSSaRNA-VNG1536C	size=61; distance=-1	FALSE
chr	1196881	1196859	reverse	TSSaRNA-VNG1606G	size=23; distance=0	FALSE
chr	1197620	1197599	reverse	TSSaRNA-VNG1607G	size=22; distance=-2	FALSE
chr	1209373	1209351	reverse	TSSaRNA-VNG1623G	size=23; distance=0	FALSE
chr	1212387	1212332	reverse	TSSaRNA-VNG1625H	size=56; distance=0	FALSE
chr	1233841	1233764	reverse	TSSaRNA-VNG1654G	size=78; distance=-18	FALSE
chr	1235829	1235802	reverse	TSSaRNA-VNG1657H	size=28; distance=0	TRUE
chr	1241619	1241528	reverse	TSSaRNA-VNG1665G	size=92; distance=0	FALSE
chr	1242487	1242405	reverse	TSSaRNA-VNG1666H	size=83; distance=0	FALSE
chr	1245355	1245327	reverse	TSSaRNA-VNG1668G	size=29; distance=0	TRUE
chr	1275960	1275943	reverse	TSSaRNA-VNG1723H	size=18; distance=0	FALSE
chr	1289185	1289142	reverse	TSSaRNA-VNG1744H	size=44; distance=-2	FALSE
chr	1293393	1293373	reverse	TSSaRNA-VNG1752C	size=21; distance=0	TRUE
chr	1302372	1302351	reverse	TSSaRNA-VNG1762G	size=22; distance=2	FALSE
chr	1304859	1304809	reverse	TSSaRNA-VNG1764G	size=51; distance=22	FALSE
chr	1307179	1307160	reverse	TSSaRNA-VNG1765G	size=20; distance=-2	FALSE
chr	1308862	1308763	reverse	TSSaRNA-VNG1767G	size=100; distance=12	FALSE
chr	1309261	1309216	reverse	TSSaRNA-VNG1768G	size=46; distance=0	FALSE
chr	1312283	1312242	reverse	TSSaRNA-VNG1771C	size=42; distance=0	TRUE
chr	1316435	1316353	reverse	TSSaRNA-VNG1776G	size=83; distance=6	FALSE
chr	1316915	1316896	reverse	TSSaRNA-VNG1777H	size=20; distance=0	FALSE
chr	1333717	1333685	reverse	TSSaRNA-VNG1800H	size=33; distance=-41	FALSE
chr	1344060	1344040	reverse	TSSaRNA-VNG1815G	size=21; distance=-1	FALSE
chr	1345997	1345977	reverse	TSSaRNA-VNG1820H	size=21; distance=-14	TRUE
chr	1351706	1351578	reverse	TSSaRNA-VNG1830G	size=129; distance=2	FALSE
chr	1352577	1352556	reverse	TSSaRNA-VNG1832H	size=22; distance=7	FALSE
chr	1356037	1355969	reverse	TSSaRNA-VNG1835G	size=69; distance=27	FALSE
chr	1364237	1364217	reverse	TSSaRNA-VNG1848H	size=21; distance=27	TRUE
chr	1367812	1367782	reverse	TSSaRNA-VNG1850G	size=31; distance=0	TRUE
chr	1377304	1377222	reverse	TSSaRNA-VNG1862G	size=83; distance=-1	FALSE
chr	1379138	1379118	reverse	TSSaRNA-VNG1866G	size=21; distance=0	FALSE
chr	1396893	1396808	reverse	TSSaRNA-VNG1887G	size=86; distance=2	FALSE
chr	1397269	1397207	reverse	TSSaRNA-VNG1889H	size=63; distance=-2	TRUE
chr	1402702	1402585	reverse	TSSaRNA-VNG1895H	size=118; distance=2	TRUE
chr	1420863	1420737	reverse	TSSaRNA-VNG1924G	size=127; distance=0	TRUE
chr	1445883	1445865	reverse	TSSaRNA-VNG1957G	size=19; distance=0	FALSE
chr	1448806	1448698	reverse	TSSaRNA-VNG1964a	size=109; distance=-7	FALSE
chr	1467030	1467004	reverse	TSSaRNA-VNG1985C	size=27; distance=0	FALSE
chr	1478909	1478885	reverse	TSSaRNA-VNG2000G	size=25; distance=-5	FALSE
chr	1480795	1480776	reverse	TSSaRNA-VNG2001G	size=20; distance=-2	FALSE
chr	1485880	1485859	reverse	TSSaRNA-VNG2010G	size=22; distance=-1	FALSE
chr	1488354	1488310	reverse	TSSaRNA-VNG2014H	size=45; distance=-13	TRUE
chr	1493511	1493493	reverse	TSSaRNA-VNG2020C	size=19; distance=-2	FALSE
chr	1496426	1496400	reverse	TSSaRNA-VNG2023G	size=27; distance=0	TRUE
chr	1504212	1504099	reverse	TSSaRNA-VNG2037C	size=114; distance=0	FALSE
chr	1508887	1508837	reverse	TSSaRNA-VNG2048G	size=51; distance=-8	FALSE
chr	1511897	1511765	reverse	TSSaRNA-VNG2056G	size=133; distance=-17	FALSE
chr	1521386	1521367	reverse	TSSaRNA-VNG2068C	size=20; distance=25	TRUE
chr	1533041	1533014	reverse	TSSaRNA-VNG2086G	size=28; distance=-8	TRUE
chr	1538125	1538100	reverse	TSSaRNA-VNG2093G	size=26; distance=-10	TRUE
chr	1540514	1540377	reverse	TSSaRNA-VNG2096G	size=138; distance=-4	FALSE
chr	1542730	1542711	reverse	TSSaRNA-VNG2099C	size=20; distance=0	FALSE
chr	1545911	1545779	reverse	TSSaRNA-VNG2102G	size=133; distance=0	FALSE
chr	1547544	1547515	reverse	TSSaRNA-VNG2105H	size=30; distance=0	FALSE
chr	1549941	1549920	reverse	TSSaRNA-VNG2109H	size=22; distance=0	FALSE
chr	1551281	1551262	reverse	TSSaRNA-VNG2110C	size=20; distance=0	FALSE
chr	1553809	1553776	reverse	TSSaRNA-VNG2115H	size=34; distance=0	FALSE
chr	1555318	1555300	reverse	TSSaRNA-VNG2116C	size=19; distance=-7	FALSE
chr	1556149	1556132	reverse	TSSaRNA-VNG2117C	size=18; distance=0	FALSE
chr	1556756	1556736	reverse	TSSaRNA-VNG2118G	size=21; distance=-1	FALSE
chr	1559934	1559911	reverse	TSSaRNA-VNG2122G	size=24; distance=0	FALSE
chr	1563291	1563265	reverse	TSSaRNA-VNG2124C	size=27; distance=0	FALSE
chr	1564724	1564704	reverse	TSSaRNA-VNG2126C	size=21; distance=27	FALSE
chr	1566074	1566055	reverse	TSSaRNA-VNG2129H	size=20; distance=0	FALSE
chr	1569063	1569040	reverse	TSSaRNA-VNG2132Gm	size=24; distance=0	FALSE
chr	1576904	1576866	reverse	TSSaRNA-VNG2141G	size=39; distance=-8	FALSE
chr	1577453	1577417	reverse	TSSaRNA-VNG2142G	size=37; distance=27	FALSE
chr	1580282	1580158	reverse	TSSaRNA-VNG2146H	size=125; distance=-11	FALSE
chr	1588639	1588621	reverse	TSSaRNA-VNG2154C	size=19; distance=-2	FALSE
chr	1620403	1620372	reverse	TSSaRNA-VNG2186G	size=32; distance=0	TRUE
chr	1620665	1620640	reverse	TSSaRNA-VNG2187H	size=26; distance=0	FALSE
chr	1657716	1657654	reverse	TSSaRNA-VNG2226G	size=63; distance=33	FALSE
chr	1663416	1663383	reverse	TSSaRNA-VNG2234G	size=34; distance=0	FALSE
chr	1664819	1664677	reverse	TSSaRNA-VNG2237G	size=143; distance=0	FALSE
chr	1666853	1666761	reverse	TSSaRNA-VNG2238C	size=93; distance=27	FALSE
chr	1667825	1667802	reverse	TSSaRNA-VNG2239C	size=24; distance=0	FALSE
chr	1679312	1679260	reverse	TSSaRNA-VNG2256G	size=53; distance=-4	FALSE
chr	1682891	1682872	reverse	TSSaRNA-VNG2260H	size=20; distance=2	TRUE
chr	1685741	1685720	reverse	TSSaRNA-VNG2268H	size=22; distance=2	FALSE
chr	1687981	1687942	reverse	TSSaRNA-VNG2267G	size=40; distance=-1	TRUE
chr	1693342	1693256	reverse	TSSaRNA-VNG2273H	size=87; distance=-2	FALSE
chr	1698343	1698314	reverse	TSSaRNA-VNG2281C	size=30; distance=0	TRUE
chr	1703389	1703350	reverse	TSSaRNA-VNG2285Cm	size=40; distance=-1	FALSE
chr	1710834	1710815	reverse	TSSaRNA-VNG2293G	size=20; distance=-1	TRUE
chr	1712874	1712854	reverse	TSSaRNA-VNG2297H	size=21; distance=-2	TRUE
chr	1726450	1726413	reverse	TSSaRNA-VNG2315H	size=38; distance=-6	TRUE
chr	1731402	1731381	reverse	TSSaRNA-VNG2321G	size=22; distance=2	TRUE
chr	1744771	1744745	reverse	TSSaRNA-VNG2334C	size=27; distance=0	TRUE
chr	1750697	1750677	reverse	TSSaRNA-VNG2339C	size=21; distance=0	FALSE
chr	1772466	1772445	reverse	TSSaRNA-VNG2366C	size=22; distance=0	FALSE
chr	1780986	1780935	reverse	TSSaRNA-VNG2374Gm	size=52; distance=41	TRUE
chr	1783273	1783215	reverse	TSSaRNA-VNG2378G	size=59; distance=-2	FALSE
chr	1795381	1795356	reverse	TSSaRNA-VNG2393G	size=26; distance=27	FALSE
chr	1802964	1802941	reverse	TSSaRNA-VNG2402H	size=24; distance=21	FALSE
chr	1804556	1804444	reverse	TSSaRNA-VNG2404G	size=113; distance=-2	FALSE
chr	1806423	1806360	reverse	TSSaRNA-VNG2410G	size=64; distance=20	TRUE
chr	1833510	1833487	reverse	TSSaRNA-VNG2441G	size=24; distance=2	FALSE
chr	1834394	1834320	reverse	TSSaRNA-VNG2443G	size=75; distance=-3	TRUE
chr	1841904	1841881	reverse	TSSaRNA-VNG2458C	size=24; distance=0	TRUE
chr	1843340	1843294	reverse	TSSaRNA-VNG2459G	size=47; distance=-4	TRUE
chr	1845476	1845455	reverse	TSSaRNA-VNG2465C	size=22; distance=0	FALSE
chr	1846720	1846704	reverse	TSSaRNA-VNG2469G	size=17; distance=-3	TRUE
chr	1850795	1850765	reverse	TSSaRNA-VNG2473G	size=31; distance=-2	FALSE
chr	1868285	1868263	reverse	TSSaRNA-VNG2501C	size=23; distance=0	FALSE
chr	1874031	1874005	reverse	TSSaRNA-VNG2507G	size=27; distance=-13	FALSE
chr	1882320	1882300	reverse	TSSaRNA-VNG2511H	size=21; distance=0	FALSE
chr	1888003	1887983	reverse	TSSaRNA-VNG2518C	size=21; distance=0	FALSE
chr	1889127	1889110	reverse	TSSaRNA-VNG2519H	size=18; distance=0	TRUE
chr	1889636	1889603	reverse	TSSaRNA-VNG2520C	size=34; distance=0	TRUE
chr	1891091	1891071	reverse	TSSaRNA-VNG2523H	size=21; distance=24	FALSE
chr	1903378	1903346	reverse	TSSaRNA-VNG2537G	size=33; distance=0	TRUE
chr	1906928	1906910	reverse	TSSaRNA-VNG2543C	size=19; distance=-2	TRUE
chr	1917909	1917889	reverse	TSSaRNA-VNG2556H	size=21; distance=-5	FALSE
chr	1921212	1921191	reverse	TSSaRNA-VNG2562H	size=22; distance=0	FALSE
chr	1922172	1922154	reverse	TSSaRNA-VNG2563H	size=19; distance=-7	FALSE
chr	1935984	1935922	reverse	TSSaRNA-VNG2584C	size=63; distance=-3	TRUE
chr	1937918	1937901	reverse	TSSaRNA-VNG2587C	size=18; distance=0	TRUE
chr	1941505	1941486	reverse	TSSaRNA-VNG2595G	size=20; distance=0	TRUE
chr	1943547	1943528	reverse	TSSaRNA-VNG2599H	size=20; distance=0	FALSE
chr	1954824	1954806	reverse	TSSaRNA-VNG2613H	size=19; distance=0	FALSE
chr	1957136	1957116	reverse	TSSaRNA-VNG2615C	size=21; distance=-3	FALSE
chr	1965623	1965569	reverse	TSSaRNA-VNG2625C	size=55; distance=18	FALSE
chr	1967698	1967681	reverse	TSSaRNA-VNG2628H	size=18; distance=0	FALSE
chr	1968758	1968733	reverse	TSSaRNA-VNG2629G	size=26; distance=-2	FALSE
chr	1977676	1977577	reverse	TSSaRNA-VNG2639G	size=100; distance=0	FALSE
chr	1982431	1982412	reverse	TSSaRNA-VNG2646C	size=20; distance=0	FALSE
chr	1984748	1984716	reverse	TSSaRNA-VNG2648G	size=33; distance=-39	FALSE
chr	1991880	1991859	reverse	TSSaRNA-VNG2654Gm	size=22; distance=-1	FALSE
chr	1993975	1993955	reverse	TSSaRNA-VNG2658G	size=21; distance=0	TRUE
chr	2003553	2003407	reverse	TSSaRNA-VNG2669G	size=147; distance=-7	FALSE
plasmid_pNRC200	136724	136682	reverse	TSSaRNA-VNG6159H	size=43; distance=0	FALSE
plasmid_pNRC200	141547	141497	reverse	TSSaRNA-VNG6165H	size=51; distance=-13	FALSE
plasmid_pNRC200	155993	155937	reverse	TSSaRNA-VNG6182H	size=57; distance=-4	FALSE
plasmid_pNRC200	162563	162539	reverse	TSSaRNA-VNG6195H	size=25; distance=5	FALSE
plasmid_pNRC200	166415	166397	reverse	TSSaRNA-VNG6199G	size=19; distance=-12	FALSE
plasmid_pNRC200	166859	166841	reverse	TSSaRNA-VNG6201G	size=19; distance=-19	FALSE
plasmid_pNRC200	180145	180064	reverse	TSSaRNA-VNG6218G	size=82; distance=0	FALSE
plasmid_pNRC200	181635	181613	reverse	TSSaRNA-VNG6220G	size=23; distance=-37	FALSE
plasmid_pNRC200	204956	204925	reverse	TSSaRNA-VNG6265G	size=32; distance=-4	TRUE
plasmid_pNRC200	213060	213033	reverse	TSSaRNA-VNG6276H	size=28; distance=-13	TRUE
plasmid_pNRC200	227183	227151	reverse	TSSaRNA-VNG6294G	size=33; distance=-11	TRUE
plasmid_pNRC200	234142	234023	reverse	TSSaRNA-VNG6301G	size=120; distance=-19	FALSE
plasmid_pNRC200	245709	245688	reverse	TSSaRNA-VNG6315G	size=22; distance=-1	TRUE
plasmid_pNRC200	246682	246664	reverse	TSSaRNA-VNG6316G	size=19; distance=6	FALSE
plasmid_pNRC200	248395	248350	reverse	TSSaRNA-VNG6317G	size=46; distance=-8	FALSE
plasmid_pNRC200	249257	249237	reverse	TSSaRNA-VNG6318G	size=21; distance=0	TRUE
plasmid_pNRC200	265015	264995	reverse	TSSaRNA-VNG6329H	size=21; distance=-45	FALSE
plasmid_pNRC200	270422	270403	reverse	TSSaRNA-VNG6340H	size=20; distance=0	TRUE
plasmid_pNRC200	278455	278436	reverse	TSSaRNA-VNG6346H	size=20; distance=44	FALSE
plasmid_pNRC200	279680	279622	reverse	TSSaRNA-VNG6348H	size=59; distance=-27	FALSE
plasmid_pNRC200	283505	283408	reverse	TSSaRNA-VNG6353H	size=98; distance=21	FALSE
plasmid_pNRC200	314011	313994	reverse	TSSaRNA-VNG6402H	size=18; distance=0	FALSE
plasmid_pNRC200	320476	320459	reverse	TSSaRNA-VNG6413H	size=18; distance=0	FALSE
