# Supplementary material for: Transcription Start Site Associated RNAs (TSSaRNAs) Are Ubiquitous in All Domains of Life
Source: PLoS One. 2014 Sep 19;9(9):e107680. doi: 10.1371/journal.pone.0107680 (PMC4169567; doi:10.1371/journal.pone.0107680)
Supplement: Table S2 — Subset of TSSaRNAs identified in Halobacterium salinarum transcriptome differentially regulated relative to their cognate gene. (XLS) [file pone.0107680.s013.xls]

## Sheet: Table S2
Chromosome	Start	End	Strand	Name	log10(ratio)
chr	205708	205689	reverse	TSSaRNA-VNG0249G	1.5223
chr	495615	495633	forward	TSSaRNA-VNG0650C	-1.5172
chr	766017	765991	reverse	TSSaRNA-VNG0999H	-2.1134
chr	913365	913436	forward	TSSaRNA-VNG1213C	-1.9136
chr	1028575	1028595	forward	TSSaRNA-VNG1380H	-3.0598
chr	1188524	1188544	forward	TSSaRNA-VNG1589C	-1.045
chr	1671404	1671431	forward	TSSaRNA-VNG2246H	-1.0727
chr	1874193	1874210	forward	TSSaRNA-VNG2508C	-1.197
chr	1903378	1903346	reverse	TSSaRNA-VNG2537G	1.1639
plasmid_pNRC200	162134	162151	forward	TSSaRNA-VNG6194H	1.0994
