# Supplementary material for: Transcription Start Site Associated RNAs (TSSaRNAs) Are Ubiquitous in All Domains of Life
Source: PLoS One. 2014 Sep 19;9(9):e107680. doi: 10.1371/journal.pone.0107680 (PMC4169567; doi:10.1371/journal.pone.0107680)
Supplement: Table S3 — Detailed information on all 10 organism datasets used to detect TSSaRNA in archaea. (XLS) [file pone.0107680.s014.xls]

## Sheet: zaramela et al (2014)
Organism	Public database accesion ID	Reference	Platform	GenBank genome accession	Obs
Halobacterium salinarum NRC-1	GSE13150	Koide, et al., 2009	Agilent (probes 60nt long, overlapped by 40nt) and Nimblegen (probes 50nt long, overlapped by 13nt)	NC_002607, NC_001869, NC_002608	Hybridizations were performed for 13 points over a typical growth curve relative to a reference growth condition using labelled RNA.
Pyrococcus furiosus DSM 3638	GSE26782	Yoon, et al., 2011	Tiling arrays were performed by direct RNA-hybridization using probes 60nt long, overlapped by 44nt. The Agilent microarray platform was used.	NC_003413
Methanococcus maripaludis S2	GSE26782	Yoon, et al., 2011	Tiling arrays were performed by direct RNA-hybridization using probes 60nt long, overlapped by 46nt. The Agilent microarray platform was used.	NC_005791
Sulfolobus solfataricus P2	GSE26782 and GSE18630	Yoon, et al., 2011; Wurtzel, et al., 2010	Tiling arrays were performed by direct RNA-hybridization using probes 60nt long, overlapped by 35nt. The Illumina sequencing platform was used. Strand-specific RNA-seq libraries were performed for three different conditions (carbon source) with 36 bp long reads.	NC_002754	To evaluate the transcriptome structure, RNA-seq libraries were merged, resulting in a combined expression profile
Nanoarchaeum equitans Kin4-M	GSE38821	Randau, 2012	The Illumina sequencing platform was used. RNA-seq libraries were obtained for reference condition with reads 100bp long.	NC_005213
Methanopyrus kandleri AV19	GSE44979	Su, et al., 2013	The Illumina sequencing platform was used.	NC_003551	RNA-seq libraries were made available already processed. To evaluate the transcriptome structure, RNA-seq libraries were merged, resulting in a combined expression profile.
Haloferax volcanii DS2	SRX188664	Ammar, et al., 2013	RNA-seq libraries were performed for reference condition with reads 101bp. The Illumina sequencing platform was used.	NC_013968.1, NC_013965.1, NC_013964.1, NC_013966.1, NC_013967.1
Methanolobus psychrophilus R15	-	Chen Z, et al., 2013	RNA-seq libraries were obtained from cold-shock conditions with reads 50bp long. Sequencing was performed in a Solid sequencer.	NC_018876	Data kindly provided by Professor Xiuzhu Dong (State Key Laboratory of Microbial Resources, Institute of Microbiology, Chinese Academy of Sciences) after personal communication.
Methanosarcina mazei Gö1	Raw data not available.	Jäger et al 2009	The sequencing was performed in a Roche FLX sequencer.	NC_003901	Expression data from gene glnA1 obtained directly from Jäger et al 2009's Figure 1. Strand-specific RNA-seq library were obtained in nitrogen fixation condition.
Pyrococcus abyssi GE5	Raw data not available.	Toffano-Nioche et al 2013	The Illumina sequencing platform was used.	NC_000868	Expression data from gene PAB1671 obtained directly from Toffano-Nioche et al 2013's Supplemental Material Figure S4. Strand-specific RNA-seq library was obtained from heat-shock conditions with 40bp long.
