# Supplementary material for: Transcription Start Site Associated RNAs (TSSaRNAs) Are Ubiquitous in All Domains of Life
Source: PLoS One. 2014 Sep 19;9(9):e107680. doi: 10.1371/journal.pone.0107680 (PMC4169567; doi:10.1371/journal.pone.0107680)
Supplement: File S2 — RNApol pausing computational model with varying pausing rhythm (R language script). (R) [file pone.0107680.s016.r]

# rvencio apr-21-2014
#
# to run simulation just change parameters and copy-paste the code below into your R section

# model parameters
t_stall = 50 # time spent stalled (units of time)
t_iti = 20 # intrinsic transcription initiation interval (unit of time)
x_stall = 35 # position where pausing site(s) ir(are) (bp)
t_atabase = 1 # normal (non-paused) time spent at each base transcribing (units of time)
L = 1000 # gene length (bp)

# simulation parameters
T = 1E4 # total simulation time

#starting simulation

	DNAtime = rep(t_atabase, L) # all bases along gene hold RNApol for the same amount of time
	DNAtime[x_stall] = t_stall  # except at these positions where RNApol pauses longer times
	transcript = NULL # inicialization of list of transcripts produced

	t = 1 # clock ticks for the 1st time with the 1st RNApol to arrive
	polx = 1 # the 1st RNApol to arrive starts at genomic position x=1
	polt = 1 # the 1st RNApol to arrive already spent 1 time unit at arriving position

	while(t < T){ # simulation goes on until time is up
		if(t %% t_iti == 0){ # a new RNApol must arrive and start new transcript if it is time
			if(all(polx != 1)){ # ... but only if there is no other RNApol at position x=1 
				polx = c(polx, 1) # start a new RNApol at x=1
				polt = c(polt, 0) # start timer for this new RNApol
			}
		}

		if(length(polx) == 0){ break } # no RNApols, nothing to do, finish simulation

		for(i in length(polx):1){ # update every single RNApol available to new status
			if(polt[i] >= DNAtime[polx[i]]){ # is it time to leave current position?
				if(any(polx[i]+1 == polx)){ # if next base occupied then
					transcript = c(transcript, polx[i]) # release transcript up to here
					polx = polx[-i] # release this RNApol from DNA and from our list
					polt = polt[-i] # release this RNApol from DNA and from our list
				}else{ # if next position is available
					if(polx[i] + 1 > L){ # if next position is outside gene
						transcript = c(transcript, polx[i]) # transcript is over
						polx = polx[-i] # release RNApol from our list
						polt = polt[-i] # her job is over
					}else{ # if next position is valid
						polx[i] = polx[i] + 1 # move RNApol fwd
						polt[i] = 1 # and wait there for another time unit 
					}
				}
			}else{ # if it is not time to leave current position
				polt[i] = polt[i] + 1 # just wait there for another time unit 
			}
		}
		t = t + 1 # clock ticks
	}

#end of simulation


# save the number of molecules transcribed by all RNApol depending on transcript size
	output = table(transcript)

# show output at your screen alternatively
	print(output)
